# Supplementary material for: The Bright and Dark Sides of Herbal Infusions: Assessment of Antioxidant Capacity and Determination of Tropane Alkaloids
Source: Toxins (Basel). 2023 Mar 27;15(4):245. doi: 10.3390/toxins15040245 (PMC10144634; doi:10.3390/toxins15040245)
Supplement: Supplementary file 1 [file toxins-15-00245-s001.zip]

Archive with 1 entries (1 files):
- toxins-2219599-SI.pdf
